# Supplementary material for: Interpretable Machine Learning Identification of Dietary and Metabolic Factors for Metabolic Syndrome in Southern China: A Cross-Sectional Study
Source: Nutrients. 2025 Oct 27;17(21):3368. doi: 10.3390/nu17213368 (PMC12610728; doi:10.3390/nu17213368)
Supplement: Supplementary file 1 [file nutrients-17-03368-s001.zip]

Archive with 2 entries (2 files):
- nutrients-3914644-supplementary.docx
- nutrients-3914644-supplementary.pdf
